# Supplementary material for: Microplastic Contamination in Urban, Farmland and Desert Environments along a Highway in Southern Xinjiang, China
Source: Int J Environ Res Public Health. 2022 Jul 22;19(15):8890. doi: 10.3390/ijerph19158890 (PMC9330657; doi:10.3390/ijerph19158890)
Supplement: Supplementary file 1 [file ijerph-19-08890-s001.zip]

Archive with 1 entries (1 files):
- ijerph-1793928-supplementary.pdf
